# Supplementary material for: Dietary L-Tryptophan consumption determines the number of colonic regulatory T cells and susceptibility to colitis via GPR15
Source: Nat Commun. 2023 Nov 14;14:7363. doi: 10.1038/s41467-023-43211-4 (PMC10645889; doi:10.1038/s41467-023-43211-4)
Supplement: Supplementary file 4 — Source Data [file 41467_2023_43211_MOESM4_ESM.xlsx]

## Sheet: Figure 1c
Figure 1c
	Percentrage	Gpr15-Foxp3+							Gpr15+Foxp3+							Gpr15+Foxp3-							Gpr15-Foxp3-							Tregs
		WT+Trp-C	WT+Trp-Sup	WT+Trp-Def	CKO+Trp-C	CKO+Trp-Sup	CKO+Trp-Def		WT+Trp-C	WT+Trp-Sup	WT+Trp-Def	CKO+Trp-C	CKO+Trp-Sup	CKO+Trp-Def		WT+Trp-C	WT+Trp-Sup	WT+Trp-Def	CKO+Trp-C	CKO+Trp-Sup	CKO+Trp-Def		WT+Trp-C	WT+Trp-Sup	WT+Trp-Def	CKO+Trp-C	CKO+Trp-Sup	CKO+Trp-Def		WT+Trp-C	WT+Trp-Sup	WT+Trp-Def	CKO+Trp-C	CKO+Trp-Sup	CKO+Trp-Def
		20.3	17.5	20.3	18.2	35.9	20.8		19.1	35.5	21.7	8.7	6.5	2.8		2.7	5.1	2.6	4.8	1.2	1.4		58	41.9	55.4	68.4	56.5	75		39.4	53	42	26.9	42.4	23.6
		20.5	19.4	17.1	27.9	31.7	22.9		13.5	35.6	20.1	11.7	6.3	3.7		2	4.4	4.6	1	0.7	1.4		64	40.6	58.2	59.4	61.3	71.9		34	55	37.2	39.6	38	26.6
		17.3	19.7	15	18.8	36.2	27.6		18.1	20.7	13.3	10.9	7.8	5.1		3.2	6.3	5.1	3.6	1.6	1.4		61.3	53.3	66.6	66.6	54.4	65.9		35.4	40.4	28.3	29.7	44	32.7
		19	19.9	15.9	17.7	28.9	24.3		17.1	23.5	15.7	5.7	7.4	2.3		3.2	5.3	7.1	2.4	1.5	0.8		60.7	51.4	61.4	74.3	62.3	72.9		36.1	43.4	31.6	23.4	36.3	26.6
		18.5	18	23.5	22.3	30.6	29.7		16.1	25.6	20.8	9.1	5.1	5.5		4	5.4	7.5	2.3	1.4	3.2		61.4	51	48.1	66.3	63.1	61.5		34.6	43.6	44.3	31.4	35.7	35.2
		14.8	19.8	19.6	29.8	32.5	28.1		14.6	23.2	10	8.6	7.7	5.2		3	3.4	1.6	3	1.4	2.5		67.4	53.5	68.7	58.6	58.5	64.2		29.4	43	29.6	38.4	40.2	33.3
		18.9	16.9	22.9	20.9	24.8	18.2		15	30.2	6.1	6.9	5.9	2.1		2	4.5	2	1.7	1.9	2.9		64.2	48.5	69	70.4	67.4	76.7		33.9	47.1	29	27.8	30.7	20.3
		15.6			23.5	33.1	33.1		15.6			9.3	5.6	5.8		3.3			4.3	1.4	1.8		65.5			62.6	59.8	59.3		31.2			32.8	38.7	38.9
					26.8	37.6						8.7	9.8						2.4	2.7						62.2	49.9						35.5	47.4
					23	25.7						12.4	6.5						4.2	1.9						60.4	65.9						35.4	32.2
						26.4							4.5							0.7							68.2							30.9
						24.7							4.2							0.7							70.4							28.9
						29.4							5.7							1.2							63.7							35.1
						34							8.6							1.6							55.8							42.6
						17.7							6.3							2.2							73.8							24
	Cell number	Gpr15-Foxp3+							Gpr15+Foxp3+							Gpr15+Foxp3-							Gpr15-Foxp3-							Tregs
		WT+Trp-C	WT+Trp-Sup	WT+Trp-Def	CKO+Trp-C	CKO+Trp-Sup	CKO+Trp-Def		WT+Trp-C	WT+Trp-Sup	WT+Trp-Def	CKO+Trp-C	CKO+Trp-Sup	CKO+Trp-Def		WT+Trp-C	WT+Trp-Sup	WT+Trp-Def	CKO+Trp-C	CKO+Trp-Sup	CKO+Trp-Def		WT+Trp-C	WT+Trp-Sup	WT+Trp-Def	CKO+Trp-C	CKO+Trp-Sup	CKO+Trp-Def		WT+Trp-C	WT+Trp-Sup	WT+Trp-Def	CKO+Trp-C	CKO+Trp-Sup	CKO+Trp-Def
		13698	16239	16796	7460	25007	23216		12899	33049	17912	3551	4513	3146		1799	4784	2148	1950	840	1514		39201	38917	45825	28050	39325	83592		26597	49288	34708	11011	29520	26362
		35934	29330	10192	28461	46927	73237		23584	53660	12017	11961	9269	11835		3410	6569	2743	1049	997	4388		112004	61275	34739	60639	90814	229640		59518	82990	22209	40422	56196	85072
		10377	28076	5509	38615	58234	62857		10830	29495	4876	22462	12500	11532		1927	8896	1869	7473	2622	3299		36694	75868	24411	137209	87413	150208		21207	57571	10385	61077	70734	74389
		28003	27485	2842	26677	20346	32939		25179	32347	2809	8532	5197	3178		4758	7270	1275	3548	1061	1154		89626	70813	11001	112210	43899	99010		53182	59832	5651	35209	25543	36117
		24308	38815	4716	41443	12135	44723		21130	55285	4165	16858	2019	8339		5212	11549	1513	4308	539	4834		80650	110000	9643	123202	25022	92472		45438	94100	8881	58301	14154	53062
		24853	37823	21071	33203	54900	8717		24522	44230	10788	9539	12951	1628		5018	6509	1753	3369	2295	780		112849	102094	73929	65331	98944	19932		49375	82053	31859	42742	67851	10345
		42277	36613	47341	19222	49151	29087		33540	65606	12682	6372	11677	3365		4431	9771	4118	1586	3822	4639		143540	105172	142918	64562	133355	122332		75817	102219	60023	25594	60828	32452
		29142			77857	64038	15865		29062			25238	10921	2797		6148			6871	2803	842		122275			180646	115858	28436		58204			103095	74959	18662
					66186	37299						26093	9746						12093	2669						175953	49470						92279	47045
					34698	67343						18747	17086						6286	5057						91119	172514						53445	84429
						58741							10049							1556							152123							68790
						105680							18058							3058							301553							123738
						47851							9253							1949							103643							57104
						95559							24203							4475							156746							119762
						29856							10517							3764							124109							40373

## Sheet: Figure 1d
Figure 1d
	Percentrage	Gpr15-Foxp3+							Gpr15+Foxp3+							Gpr15+Foxp3-							Gpr15-Foxp3-							Tregs
		WT+Trp-C	WT+Trp-Sup	WT+Trp-Def	CKO+Trp-C	CKO+Trp-Sup	CKO+Trp-Def		WT+Trp-C	WT+Trp-Sup	WT+Trp-Def	CKO+Trp-C	CKO+Trp-Sup	CKO+Trp-Def		WT+Trp-C	WT+Trp-Sup	WT+Trp-Def	CKO+Trp-C	CKO+Trp-Sup	CKO+Trp-Def		WT+Trp-C	WT+Trp-Sup	WT+Trp-Def	CKO+Trp-C	CKO+Trp-Sup	CKO+Trp-Def		WT+Trp-C	WT+Trp-Sup	WT+Trp-Def	CKO+Trp-C	CKO+Trp-Sup	CKO+Trp-Def
		16.1	17.2	12.8	26.2	20	10.9		1.5	2	0.6	2.3	1.7	0.4		0.8	0.7	0.3	1.6	0.7	0.2		81.6	80.1	86.2	69.9	77.6	88.5		17.6	19.2	13.4	28.5	21.7	11.3
		17.1	16.3	12.3	17.6	18.3	14.1		1.2	1.6	0.7	1.5	0.9	0.4		0.4	0.7	0.7	0.8	0.4	0.3		81.2	81.5	86.3	80.1	80.3	85.2		18.3	17.9	13	19.1	19.2	14.5
		12.8	13.1	12.2	15.3	14.5	13.9		1.2	1.1	0.6	1.1	1.1	0.3		0.5	0.8	0.3	0.8	0.7	0.2		85.6	85	86.8	82.8	83.6	85.6		14	14.2	12.8	16.4	15.6	14.2
		19.9	11.4	11.5	14.5	15.8	13.2		1.8	1	0.6	1.2	1.1	0.4		1.6	0.5	0.2	0.8	0.3	0.3		76.6	87	87.7	83.5	82.8	86.1		21.7	12.4	12.1	15.7	16.9	13.6
		14.6	15	11	15.9	11.9	12.8		1.7	1.6	0.6	1.7	1	0.4		1.6	1.5	0.4	1.4	0.3	0.3		82.1	81.9	88	81	86.8	86.4		16.3	16.6	11.6	17.6	12.9	13.2
		13.7	14.8	11.6	16.6	16.8	9.8		1.5	1.3	0.2	1.4	1.1	0.2		0.7	1	0.2	0.8	1.1	0.1		84.1	82.9	88	81.3	81	89.9		15.2	16.1	11.8	18	17.9	10
		14.7	18.4	13.2	14.7	16.8	12		1.3	2.1	0.5	1.3	1.3	0.5		0.9	1.1	0.3	1.1	0.9	0.3		83	78.5	86	82.9	81.1	87.3		16	20.5	13.7	16	18.1	12.5
		15.2			14.3	14.6	9		1.8			1.1	1.1	0.4		1.3			0.5	0.9	0.2		81.7			84.1	83.4	90.4		17			15.4	15.7	9.4
					12.2	16.5						1.3	1.1						2.3	0.9						84.2	81.5						13.5	17.6
					14.6	16.5						1.2	1.2						0.7	1.3						83.5	81						15.8	17.7
						18.7							1.2							0.8							79.3							19.9
						16.4							1.3							1							81.3							17.7
						15.7							1.1							0.7							82.5							16.8
						17.3							1							0.3							81.4							18.3
						16							1							0.5							82.5							17
	Cell number	Gpr15-Foxp3+							Gpr15+Foxp3+							Gpr15+Foxp3-							Gpr15-Foxp3-							Tregs
		WT+Trp-C	WT+Trp-Sup	WT+Trp-Def	CKO+Trp-C	CKO+Trp-Sup	CKO+Trp-Def		WT+Trp-C	WT+Trp-Sup	WT+Trp-Def	CKO+Trp-C	CKO+Trp-Sup	CKO+Trp-Def		WT+Trp-C	WT+Trp-Sup	WT+Trp-Def	CKO+Trp-C	CKO+Trp-Sup	CKO+Trp-Def		WT+Trp-C	WT+Trp-Sup	WT+Trp-Def	CKO+Trp-C	CKO+Trp-Sup	CKO+Trp-Def		WT+Trp-C	WT+Trp-Sup	WT+Trp-Def	CKO+Trp-C	CKO+Trp-Sup	CKO+Trp-Def
		51932	43333	36202	83541	78514	35195		4783	5076	1822	7464	6800	1342		2512	1780	814	4976	2629	606		263285	201742	243217	222967	305314	285065		56715	48409	38024	91005	85314	36537
		51535	45320	13258	75329	58750	34618		3640	4320	710	6467	2824	897		1272	1880	742	3293	1435	698		244474	226640	93000	343234	257176	208439		55175	49640	13968	81796	61574	35515
		43923	33502	60296	167891	44658	26523		4115	2780	3018	12313	3425	661		1627	2022	1479	8503	2283	431		294258	217401	427929	905850	256758	163563		48038	36282	63314	180204	48083	27184
		203333	62727	65127	128447	20266	53098		18704	5758	3228	10485	1370	1413		16389	2879	1203	6990	429	1250		781574	477121	494557	739417	106483	345815		222037	68485	68355	138932	21636	54511
		132688	126064	68500	167444	34255	51535		15806	13298	3500	17667	2809	1634		14516	12447	2500	15222	936	1337		745376	687766	548357	854889	249149	347129		148494	139362	72000	185111	37064	53169
		83884	110000	15734	79655	157500	20572		9256	9457	333	6552	10400	448		4463	7519	215	3621	10200	199		516529	614961	119178	390402	758100	189776		93140	119457	16067	86207	167900	21020
		167077	164070	69645	120145	174174	55722		15077	18721	2482	10435	13217	2406		10154	9419	1773	9058	8957	1176		940769	700930	454539	678696	840870	406471		182154	182791	72127	130580	187391	58128
		212714			109802	172386	22035		25571			9109	13068	930		17571			5446	10568	552		1144286			629307	982045	222122		238285			118911	185454	22965
					42840	87095						4645	5946						8077	4662						296627	431689						47485	93041
					131089	111563						9604	8125						4554	8828						768911	549141						140693	119688
						144902							8922							6471							612941							153824
						170000							13939							10303							843636							183939
						134889							9111							6333							709000							144000
						140161							8306							2419							661210							148467
						242295							15082							8033							1252787							257377

## Sheet: Figure 1e
Figure 1e
	GPR15-FOXP3+							GPR15+FOXP3+							GPR15+FOXP3-							GPR15-FOXP3-							Tregs
	1wk_Cont	1wk_Sup	2wk_Cont	2wk_Sup	3wk_Cont	3wk_Sup		1wk_Cont	1wk_Sup	2wk_Cont	2wk_Sup	3wk_Cont	3wk_Sup		1wk_Cont	1wk_Sup	2wk_Cont	2wk_Sup	3wk_Cont	3wk_Sup		1wk_Cont	1wk_Sup	2wk_Cont	2wk_Sup	3wk_Cont	3wk_Sup		1wk_Cont	1wk_Sup	2wk_Cont	2wk_Sup	3wk_Cont	3wk_Sup
	16	13	12	12	12	13		35	31	27	41	28	43		7.6	7.4	13	6.8	8.8	6.9		42	48	48	41	51	37		51	44	39	53	40	56
	14	15	7.6	12	12	12		34	35	22	37	26	37		7.3	5.2	28	8.1	16	6.9		45	45	42	43	47	44		48	50	29.6	49	38	49
	12	12	12	11	9.2	14		22	28	25	41	15	40		7.1	15	5.3	7.1	4.8	6.2		59	44	57	41	71	40		34	40	37	52	24.2	54
	13	13	10	11	14	10		32	27	24	40	35	39		5.3	6.2	12	8.8	7.6	10		50	54	53	39	43	40		45	40	34	51	49	49
	15	13	13	13	9.7	8.2		31	37	24	41	20	25		6	7.7	12	11	15	13		48	42	51	34	56	54		46	50	37	54	29.7	33.2

## Sheet: Figure 2b
Figure 2b
	GPR15-FOXP3+			GPR15+FOXP3+			GPR15+FOXP3-			GPR15-FOXP3-			Tregs
	TrpC	TrpSup		TrpC	TrpSup		TrpC	TrpSup		TrpC	TrpSup		TrpC	TrpSup
	2.2	0.8		31	56		51	40		16	3.1		33.2	56.8
	5.7	5.3		28	47		14	12		52	36		33.7	52.3
	6	4.9		30	51		23	14		41	29		36	55.9
	8.1	5.7		32	55		14	12		46	28		40.1	60.7
	6.4	6.3		37	52		12	11		45	30		43.4	58.3
	5.6	6.9		35	53		16	13		43	27		40.6	59.9
	4.3	4.7		29	44		31	18		35	33		33.3	48.7
	4.9	3.8		40	38		20	26		35	33		44.9	41.8
	4.4	4.2		35	51		22	18		38	28		39.4	55.2
	4.8	5.1		37	56		24	12		34	26		41.8	61.1
	CCR9-FOXP3+			CCR9+FOXP3+			CCR9+FOXP3-			CCR9-FOXP3-
	TrpC	TrpSup		TrpC	TrpSup		TrpC	TrpSup		TrpC	TrpSup
	28	51		4.7	6.3		1.9	2.3		65	41
	31	47		3.5	5.6		3.7	1.6		62	46
	32	51		4.5	4.7		3	2.2		61	42
	36	55		4	5		1.3	1.6		58	38
	38	53		5.2	5.8		2	2		55	40
	34	53		5.9	7.1		2.8	1.7		57	38
	29	44		4	5		3.5	1.3		63	50
	37	38		7.5	3.8		3.6	1.6		51	57
	35	49		4.8	5.5		3.4	1.8		57	44
	37	56		4.7	5.5		1.8	1.5		56	37

## Sheet: Figure 2c
Figure 2c
	Percentrage	FOXP3+HELIOS+				FOXP3+RORgt+																								Tregs
		TrpC	TrpSup			TrpC	TrpSup
		64	81			31	15
		74	77			23	19
		67	80			29	16
		70	83			26	15
		70	83			27	13
		66	75			28	17
		69	83			22	9.7
		68	78			23	15
		73	84			18	9.9
		69	83			22	11
	Cell number	FOXP3+HELIOS+				FOXP3+RORgt+																								Tregs
		TrpC	TrpSup			TrpC	TrpSup
		3492.95	23468			1716.85	4285.38
		5357.67	6600.33			1669.13	1650.08
		6431.29	21655.2			2742.55	4488.28
		3661.42	11566.7			1343.72	2066.66
		3702.23	12509.4			1409.29	1991.48
		5362.37	21576.2			2311.49	4748.06
		10645.5	15393.9			3435.79	1804.25
		8621.1	16822.2			2913.87	3181.08
		5872.53	14060.9			1466.67	1664.97
		11690	29123			3799.03	3766.14

## Sheet: Figure 2f
Figure 2f
	LILP	GPR15-FOXP3+					GPR15+FOXP3+					GPR15+FOXP3-					GPR15-FOXP3-					Tregs
		WT+Trp-C	WT+Trp-Sup	CKO+Trp-C	CKO+Trp-Sup		WT+Trp-C	WT+Trp-Sup	CKO+Trp-C	CKO+Trp-Sup		WT+Trp-C	WT+Trp-Sup	CKO+Trp-C	CKO+Trp-Sup		WT+Trp-C	WT+Trp-Sup	CKO+Trp-C	CKO+Trp-Sup		WT+Trp-C	WT+Trp-Sup	CKO+Trp-C	CKO+Trp-Sup
		13	29	21	34		7.5	34	1.8	10		0.18	0.5	0.35	0		80	36	77	56		20.5	63	22.8	44
		33	29	46	44		22	19	3.2	9.3		0.39	0.74	0	0.3		44	51	51	46		55	48	49.2	53.3
		24	25	23	34		11	18	3.9	3.5		0.3	0.46	0.15	0.2		65	57	73	62		35	43	26.9	37.5
		12	33	25	44		5.6	33	3.1	3.8		0.61	0.55	0	0		81	34	72	52		17.6	66	28.1	47.8
		23	15	27	19		23	14	7.5	3.1		1.1	0.67	0.65	0		52	70	65	78		46	29	34.5	22.1
		21	20	23	34		12	20	4	6.1		0.32	0.35	0.6	0		67	60	72	60		33	40	27	40.1
		26	33	31	53		9.9	50	2.1	11		0.51	1.2	0	0		63	16	67	37		35.9	83	33.1	64
			21		32			25		4			0.29		0.57			54		64			46		36
	SILP	GPR15-FOXP3+					GPR15+FOXP3+					GPR15+FOXP3-					GPR15-FOXP3-					Tregs
		WT+Trp-C	WT+Trp-Sup	CKO+Trp-C	CKO+Trp-Sup		WT+Trp-C	WT+Trp-Sup	CKO+Trp-C	CKO+Trp-Sup		WT+Trp-C	WT+Trp-Sup	CKO+Trp-C	CKO+Trp-Sup		WT+Trp-C	WT+Trp-Sup	CKO+Trp-C	CKO+Trp-Sup		WT+Trp-C	WT+Trp-Sup	CKO+Trp-C	CKO+Trp-Sup
		29	44	29	52		14	13	1.5	2.7		0.55	1.1	1.5	0		56	42	68	46		43	57	30.5	54.7
		40	33	65	42		6.1	9.4	7.7	5.3		1	2.5	0	0		53	55	27	53		46.1	42.4	72.7	47.3
		37	26	18	42		14	9.4	3.8	2.3		1.9	0.52	0	0		48	64	78	56		51	35.4	21.8	44.3
		60	54	57	86		14	16	0	0		1.2	1.8	0	0		24	29	43	14		74	70	57	86
		38	41	56	59		8.5	12	4	6.2		0.5	1.2	0	0		52	46	40	34		46.5	53	60	65.2
	Spleen	GPR15-FOXP3+					GPR15+FOXP3+					GPR15+FOXP3-					GPR15-FOXP3-					Tregs
		WT+Trp-C	WT+Trp-Sup	CKO+Trp-C	CKO+Trp-Sup		WT+Trp-C	WT+Trp-Sup	CKO+Trp-C	CKO+Trp-Sup		WT+Trp-C	WT+Trp-Sup	CKO+Trp-C	CKO+Trp-Sup		WT+Trp-C	WT+Trp-Sup	CKO+Trp-C	CKO+Trp-Sup		WT+Trp-C	WT+Trp-Sup	CKO+Trp-C	CKO+Trp-Sup
		8.6	10	11	14		5	6.2	4.3	4.8		1.4	1.5	0	0		85	82	85	81		13.6	16.2	15.3	18.8
		9.9	10	16	16		4.8	3.6	5.6	3.5		2.2	3	0.51	0		83	83	78	80		14.7	13.6	21.6	19.5
		13	12	16	19		6.1	7	3.8	4		1	0.53	1.5	0		79	80	79	77		19.1	19	19.8	23
		10	7.6	17	9.8		1.9	2.9	2.3	2.5		3.3	1.8	0.45	0		84	88	80	88		11.9	10.5	19.3	12.3
		10	5.1	17	11		3.5	2.5	2.8	4.2		2.4	1.4	0.7	0		84	91	80	85		13.5	7.6	19.8	15.2
		13	15	16	27		3.5	4.9	6.8	9.7		1.2	3.9	0.4	0.61		82	77	76	63		16.5	19.9	22.8	36.7
		9.8	13	21	14		3.8	6.7	5.3	8.1		6.4	3.1	0	0		80	78	73	78		13.6	19.7	26.3	22.1
			11		22			5.1		6.8			3.3		0			80		71			16.1		28.8

## Sheet: Figure 3b
Figure 3b
	TJU1	GPR15-FOXP3+			GPR15+FOXP3+			GPR15+FOXP3-			GPR15-FOXP3-			Tregs
		TrpC	TrpSup		TrpC	TrpSup		TrpC	TrpSup		TrpC	TrpSup		TrpC	TrpSup
		20.3	17.5		19.1	35.5		2.7	5.1		58	41.9		39.4	53
		20.5	19.4		13.5	35.6		2	4.4		64	40.6		34	55
		17.3	19.7		18.1	20.7		3.2	6.3		61.3	53.3		35.4	40.4
		19	19.9		17.1	23.5		3.2	5.3		60.7	51.4		36.1	43.4
		18.5	18		16.1	25.6		4	5.4		61.4	51		34.6	43.6
		14.8	19.8		14.6	23.2		3	3.4		67.4	53.5		29.4	43
		18.9	16.9		15	30.2		2	4.5		64.2	48.5		33.9	47.1
		15.6			15.6			3.3			65.5			31.2
	TJU2	GPR15-FOXP3+			GPR15+FOXP3+			GPR15+FOXP3-			GPR15-FOXP3-			Tregs
		TrpC	TrpSup		TrpC	TrpSup		TrpC	TrpSup		TrpC	TrpSup		TrpC	TrpSup
		12	12		27	41		13	6.8		48	41		39	53
		7.6	12		22	37		28	8.1		42	43		29.6	49
		12	11		25	41		5.3	7.1		57	41		37	52
		10	11		24	40		12	8.8		53	39		34	51
		13	13		24	41		12	11		51	34		37	54

## Sheet: Figure 3c
Figure 3c
	JAX	GPR15-FOXP3+			GPR15+FOXP3+			GPR15+FOXP3-			GPR15-FOXP3-			Tregs
		TrpC	TrpSup		TrpC	TrpSup		TrpC	TrpSup		TrpC	TrpSup		TrpC	TrpSup
		13.6619	23.825		12.2807	38.815		1.29668	2.26214		72.7607	35.0978		25.9426	62.64
		21.3666	18.8647		27.5571	38.676		4.02253	3.20936		47.0537	39.25		48.9238	57.5406
		17.678	19.1181		26.3214	28.1173		3.18255	2.68841		52.8181	50.0762		43.9993	47.2354
		19.2661	20.6257		16.8282	39.4089		2.83109	2.52002		61.0746	37.4454		36.0943	60.0346
		19.6712	23.951		16.75	34.2697		1.7868	1.85726		61.792	39.922		36.4212	58.2208
	TAC	GPR15-FOXP3+			GPR15+FOXP3+			GPR15+FOXP3-			GPR15-FOXP3-			Tregs
		TrpC	TrpSup		TrpC	TrpSup		TrpC	TrpSup		TrpC	TrpSup		TrpC	TrpSup
		9.1	8.9		22	32		13	9.5		55	50		31.1	40.9
		8.5	7.4		16	31		13	13		62	49		24.5	38.4
		7.4	11		20	29		12	7.1		61	53		27.4	40
		8			23			12			58			31
		8.4	8		16	27		10	15		65	50		24.4	35

## Sheet: Figure 3d
Figure 3d
	GPR15-FOXP3+			GPR15+FOXP3+			GPR15+FOXP3-			GPR15-FOXP3-			Tregs
	SPF	GF		SPF	GF		SPF	GF		SPF	GF		SPF	GF
	13	24.5		17.9	23.6		7.6	2.3		61.4	49.7		30.9255	48.0079
	15.3	21.2		18.7	24		7.7	4		58.4	50.8		33.9883	45.2141
	14.9	17.6		15.1	17.1		7.4	2.1		62.6	63.3		29.9657	34.6365
	14.3	11.7		14.6	9.8		6.8	1.5		64.2	77.1		28.9235	21.4517
	15.3	22.1		11.4	28.7		8.8	3		64.5	46.4		26.68	50.7278
	11	20		11.5	25.1		6.6	2.3		70.9	52.6		22.4938	45.0798
		14.2			12.7			1.5			71.5			26.9624
		18.2			22.3			2.7			56.7			40.572

## Sheet: Figure 3e
Figure 3e
	Percentage	GPR15-FOXP3+			GPR15+FOXP3+			GPR15+FOXP3-			GPR15-FOXP3-			Tregs
		Trplo	TrpSup		Trplo	TrpSup		Trplo	TrpSup		Trplo	TrpSup		Trplo	TrpSup
		19	12		35	45		12	11		34	31		54	57
		23	16		31	39		9.3	8.6		37	37		54	55
		18	12		27	40		7	11		48	37		45	52
		16	13		26	36		10	9.6		48	41		42	49
		19	17		31	43		13	10		38	30		50	60
		17	15		21	40		11	12		51	33		38	55
		16	13		24	38		13	11		47	38		40	51
		21	14		28	47		6.2	11		45	28		49	61

[truncated: 19 more sheets: Figure 3f, Figure 4a, Figure 4c, Figure 5a, Figure 5c, Figure 6b, Figure 6d, Figure S1b, Figure S1c, Figure S2, Figure S3a, Figure S3b, Figure S4a, Figure S4b, Figure S6, Figure S7a, Figure S7b, Figure S7c, Figure S8]
